# Supplementary material for: Prevalence estimates of putatively pathogenic leptin variants in the gnomAD database
Source: PLoS One. 2022 Sep 19;17(9):e0266642. doi: 10.1371/journal.pone.0266642 (PMC9484668; doi:10.1371/journal.pone.0266642)
Supplement: S1 Table — This contains the raw data as it was extracted from gnomAD [19]. This includes the 75 non-synonymous and LoF LEP variants with its corresponding allele counts and frequencies. It represents the minimal dataset underlying the performed analyses. (XLSX) [file pone.0266642.s001.xlsx]

## Sheet: Leptin_gnomAD_v2.1.1_ENSG000001
Chromosome	Position	rsIDs	Reference	Alternate	Transcript	HGVS Consequence	Protein Consequence	Transcript Consequence	VEP Annotation	ClinVar Clinical Significance	Allele Count	Allele Number	Allele Frequency	Homozygote Count	Hemizygote Count	Allele Count African/African American	Allele Number African/African American	Allele Frequency African/African American	Homozygote Count African/African American	Hemizygote Count African/African American	Allele Count Latino/Admixed American	Allele Number Latino/Admixed American	Allele Frequency Latino	Homozygote Count Latino/Admixed American	Hemizygote Count Latino/Admixed American	Allele Count Ashkenazi Jewish	Allele Number Ashkenazi Jewish	Allele Frequency Jewish	Homozygote Count Ashkenazi Jewish	Hemizygote Count Ashkenazi Jewish	Allele Count East Asian	Allele Number East Asian	Allele Frequency East Asian	Homozygote Count East Asian	Hemizygote Count East Asian	Allele Count European (Finnish)	Allele Number European (Finnish)	Allele Frequency Finnish	Homozygote Count European (Finnish)	Hemizygote Count European (Finnish)	Allele Count European (non-Finnish)	Allele Number European (non-Finnish)	Allele frequency European	Homozygote Count European (non-Finnish)	Hemizygote Count European (non-Finnish)	Allele Count Other	Allele Number Other	Allele frequency Other	Homozygote Count Other
7	127892093	rs200092598	G	A	ENST00000308868.4	p.Gly8Arg	p.Gly8Arg	c.22G>A	missense_variant		4	251494	0.00001590495200680732	0	0	1	16256	6.15e-05	0	0	1	34592	2.89e-05	0	0	0	10080		0	0	1	18394	5.44e-05	0	0	0	21648		0	0	1	113770	8.79e-06	0	0	0	6138		0
7	127892098	rs1401846669	C	A	ENST00000308868.4	p.Phe9Leu	p.Phe9Leu	c.27C>A	missense_variant		1	31410	0.00003183699458771092	0	0	0	8714	0	0	0	0	848	0	0	0	0	290		0	0	0	1560		0	0	0	3476		0	0	1	15434	6.48e-05	0	0	0	1088		0
7	127892101	rs775874401	G	C	ENST00000308868.4	p.Leu10Phe	p.Leu10Phe	c.30G>C	missense_variant		6	282904	0.000021208607866979612	0	0	0	24968	0	0	0	0	35440	0	0	0	0	10370		0	0	5	19954	0.000250576	0	0	0	25124		0	0	0	129204		0	0	1	7228	0.000138351	0
7	127892105	rs767150017	C	A	ENST00000308868.4	p.Leu12Ile	p.Leu12Ile	c.34C>A	missense_variant		3	251496	0.000011928619143048001	0	0	0	16256	0	0	0	2	34592	5.78e-05	0	0	0	10080		0	0	0	18394		0	0	0	21648		0	0	0	113770		0	0	1	6140	0.000162866	0
7	127892112	rs1036136017	C	T	ENST00000308868.4	p.Pro14Leu	p.Pro14Leu	c.41C>T	missense_variant		2	282892	0.000007069835838411832	0	0	2	24970	8.01e-05	0	0	0	35440	0	0	0	0	10370		0	0	0	19952		0	0	0	25124		0	0	0	129194		0	0	0	7226		0
7	127892115	rs760165439	A	G	ENST00000308868.4	p.Tyr15Cys	p.Tyr15Cys	c.44A>G	missense_variant		2	251496	0.000007952412762032	0	0	0	16256	0	0	0	0	34592	0	0	0	0	10080		0	0	0	18394		0	0	0	21648		0	0	1	113770	8.79e-06	0	0	0	6140		0
7	127892117	rs765869630	C	G	ENST00000308868.4	p.Leu16Val	p.Leu16Val	c.46C>G	missense_variant		1	251494	0.00000397623800170183	0	0	0	16256	0	0	0	0	34592	0	0	0	0	10080		0	0	0	18394		0	0	0	21648		0	0	1	113768	8.79e-06	0	0	0	6140		0
7	127892124	rs148407750	A	G	ENST00000308868.4	p.Tyr18Cys	p.Tyr18Cys	c.53A>G	missense_variant	Uncertain significance	102	282892	0.00036056162775900344	0	0	3	24960	0.000120192	0	0	3	35440	8.47e-05	0	0	0	10370		0	0	62	19954	0.00310715	0	0	0	25124		0	0	25	129200	0.000193498	0	0	1	7228	0.000138351	0
7	127892129	rs200179130	C	G	ENST00000308868.4	p.Gln20Glu	p.Gln20Glu	c.58C>G	missense_variant		1	251492	0.000003976269622890589	0	0	0	16256	0	0	0	0	34592	0	0	0	0	10080		0	0	0	18394		0	0	0	21648		0	0	1	113766	8.79e-06	0	0	0	6140		0
7	127892157	rs1304598562	A	G	ENST00000308868.4	p.Asp29Gly	p.Asp29Gly	c.86A>G	missense_variant		1	251494	0.00000397623800170183	0	0	1	16256	6.15e-05	0	0	0	34592	0	0	0	0	10080		0	0	0	18394		0	0	0	21648		0	0	0	113768		0	0	0	6140		0
7	127892169	rs752496962	C	A	ENST00000308868.4	p.Thr33Asn	p.Thr33Asn	c.98C>A	missense_variant		4	251494	0.00001590495200680732	0	0	0	16256	0	0	0	0	34592	0	0	0	0	10080		0	0	0	18394		0	0	0	21648		0	0	0	113768		0	0	0	6140		0
7	127892169	rs752496962	C	T	ENST00000308868.4	p.Thr33Ile	p.Thr33Ile	c.98C>T	missense_variant		1	251494	0.00000397623800170183	0	0	0	16256	0	0	0	0	34592	0	0	0	0	10080		0	0	0	18394		0	0	0	21648		0	0	1	113768	8.79e-06	0	0	0	6140		0
7	127892171	rs747703977	CTCA	C	ENST00000308868.4	p.Ile35del	p.Ile35del	c.104_106delTCA	inframe_deletion		2	251486	0.000007952728978949126	0	0	0	16256	0	0	0	0	34592	0	0	0	0	10080		0	0	0	18394		0	0	0	21648		0	0	1	113760	8.79e-06	0	0	0	6140		0
7	127892178	rs111650508	A	G	ENST00000308868.4	p.Lys36Arg	p.Lys36Arg	c.107A>G	missense_variant		5	282904	0.000017673839889149675	0	0	3	24972	0.000120135	0	0	1	35438	2.82e-05	0	0	0	10370		0	0	0	19954		0	0	0	25124		0	0	0	129202		0	0	1	7228	0.000138351	0
7	127892190	rs1342830248	C	T	ENST00000308868.4	p.Thr40Ile	p.Thr40Ile	c.119C>T	missense_variant		1	251490	0.00000397630124458229	0	0	0	16256	0	0	0	0	34592	0	0	0	0	10080		0	0	0	18394		0	0	0	21648		0	0	0	113764		0	0	0	6140		0
7	127892204	rs145044661	A	G	ENST00000308868.4	p.Ile45Val	p.Ile45Val	c.133A>G	missense_variant		20	282892	0.00007069835838411833	0	0	18	24968	0.000720923	0	0	2	35440	5.64e-05	0	0	0	10370		0	0	0	19954		0	0	0	25122		0	0	0	129196		0	0	0	7226		0
7	127892205	rs781301976	T	A	ENST00000308868.4	p.Ile45Asn	p.Ile45Asn	c.134T>A	missense_variant		1	251484	0.00000397639611267516	0	0	0	16256	0	0	0	0	34592	0	0	0	0	10080		0	0	0	18394		0	0	0	21644		0	0	1	113762	8.79e-06	0	0	0	6140		0
7	127892211	rs771590018	AC	A	ENST00000308868.4	p.His47GlnfsTer24	p.His47GlnfsTer24	c.141delC	frameshift_variant		2	282870	0.0000070703856895393645	0	0	2	24962	8.01e-05	0	0	0	35440	0	0	0	0	10370		0	0	0	19950		0	0	0	25116		0	0	0	129190		0	0	0	7226		0
7	127892214	rs770247453	C	T	ENST00000308868.4	p.Thr48Met	p.Thr48Met	c.143C>T	missense_variant	Uncertain significance	4	251466	0.000015906722976466004	0	0	1	16256	6.15e-05	0	0	2	34592	5.78e-05	0	0	0	10080		0	0	0	18394		0	0	0	21638		0	0	1	113752	8.79e-06	0	0	0	6138		0
7	127894455	rs770663636	A	G	ENST00000308868.4	c.145-2A>G		c.145-2A>G	splice_acceptor_variant		1	250516	0.000003991761005285091	0	0	0	16250	0	0	0	0	34582	0	0	0	0	10078		0	0	1	18388	5.44e-05	0	0	0	20846		0	0	0	113628		0	0	0	6128		0
7	127894467	rs776443424	C	T	ENST00000308868.4	p.Ser52Phe	p.Ser52Phe	c.155C>T	missense_variant		2	250854	0.000007972765034641664	0	0	0	16248	0	0	0	1	34584	2.89e-05	0	0	0	10078		0	0	0	18390		0	0	0	21118		0	0	1	113688	8.8e-06	0	0	0	6132		0
7	127894475	rs759056593	C	A	ENST00000308868.4	p.Gln55Lys	p.Gln55Lys	c.163C>A	missense_variant		5	251028	0.000019918096786015903	0	0	0	16252	0	0	0	0	34582	0	0	0	0	10078		0	0	3	18392	0.000163114	0	0	1	21274	4.7e-05	0	0	1	113702	8.79e-06	0	0	0	6132		0
7	127894475	rs759056593	C	G	ENST00000308868.4	p.Gln55Glu	p.Gln55Glu	c.163C>G	missense_variant		1	251028	0.00000398361935720318	0	0	0	16252	0	0	0	0	34582	0	0	0	0	10078		0	0	0	18392		0	0	0	21274		0	0	1	113702	8.79e-06	0	0	0	6132		0
7	127894487	rs200575914	G	A	ENST00000308868.4	p.Gly59Ser	p.Gly59Ser	c.175G>A	missense_variant		1	251130	0.0000039820013538804606	0	0	0	16256	0	0	0	0	34588	0	0	0	0	10076		0	0	0	18392		0	0	0	21372		0	0	1	113700	8.8e-06	0	0	0	6130		0
7	127894499	rs751272426	A	C	ENST00000308868.4	p.Ile63Leu	p.Ile63Leu	c.187A>C	missense_variant		16	282668	0.00005660350658723308	0	0	0	24966	0	0	0	0	35434	0	0	0	0	10368		0	0	0	19952		0	0	9	24962	0.000360548	0	0	7	129148	5.42e-05	0	0	0	7222		0
7	127894504	rs761170909	T	TGGGC	ENST00000308868.4	p.Leu66ArgfsTer51	p.Leu66ArgfsTer51	c.193_196dupGGGC	frameshift_variant		1	251320	0.000003978990927900684	0	0	0	16256	0	0	0	0	34588	0	0	0	0	10080		0	0	0	18392		0	0	0	21510		0	0	1	113744	8.79e-06	0	0	0	6134		0
7	127894518	rs1417571919	T	C	ENST00000308868.4	p.Ile69Thr	p.Ile69Thr	c.206T>C	missense_variant		3	282784	0.000010608803892723775	0	0	0	24964	0	0	0	0	35438	0	0	0	0	10370		0	0	0	19954		0	0	0	25036		0	0	3	129180	2.32e-05	0	0	0	7226		0
7	127894524	rs886061973	C	A	ENST00000308868.4	p.Thr71Asn	p.Thr71Asn	c.212C>A	missense_variant	Uncertain significance	2	31404	0.00006368615462998345	0	0	2	8708	0.000229674	0	0	0	848	0	0	0	0	290		0	0	0	1560		0	0	0	3474		0	0	0	15436		0	0	0	1088		0
7	127894539	rs1332916395	A	T	ENST00000308868.4	p.Asp76Val	p.Asp76Val	c.227A>T	missense_variant		1	251428	0.00000397728176654947	0	0	0	16256	0	0	0	0	34590	0	0	0	0	10080		0	0	0	18394		0	0	0	21592		0	0	1	113760	8.79e-06	0	0	0	6140		0
7	127894550	rs756180416	G	T	ENST00000308868.4	p.Ala80Ser	p.Ala80Ser	c.238G>T	missense_variant		1	251422	0.000003977376681435992	0	0	0	16256	0	0	0	1	34590	2.89e-05	0	0	0	10080		0	0	0	18394		0	0	0	21582		0	0	0	113764		0	0	0	6140		0
7	127894551	rs780163329	C	T	ENST00000308868.4	p.Ala80Val	p.Ala80Val	c.239C>T	missense_variant		1	251432	0.000003977218492475103	0	0	0	16256	0	0	0	1	34590	2.89e-05	0	0	0	10080		0	0	0	18394		0	0	0	21594		0	0	0	113762		0	0	0	6140		0
7	127894565	rs1311825614	A	T	ENST00000308868.4	p.Ile85Phe	p.Ile85Phe	c.253A>T	missense_variant		1	251470	0.0000039766174891637175	0	0	0	16256	0	0	0	0	34590	0	0	0	0	10080		0	0	0	18394		0	0	0	21626		0	0	1	113768	8.79e-06	0	0	0	6140		0
7	127894568	rs748408158	C	T	ENST00000308868.4	p.Leu86Phe	p.Leu86Phe	c.256C>T	missense_variant		1	251468	0.000003976649116388566	0	0	0	16256	0	0	0	0	34592	0	0	0	0	10080		0	0	0	18394		0	0	0	21624		0	0	1	113766	8.79e-06	0	0	0	6140		0
7	127894574	rs199838573	A	T	ENST00000308868.4	p.Ser88Cys	p.Ser88Cys	c.262A>T	missense_variant		1	251470	0.0000039766174891637175	0	0	0	16256	0	0	0	0	34592	0	0	0	0	10080		0	0	0	18394		0	0	0	21626		0	0	1	113766	8.79e-06	0	0	0	6140		0
7	127894577	rs1231681476	A	G	ENST00000308868.4	p.Met89Val	p.Met89Val	c.265A>G	missense_variant		1	251476	0.000003976522610507564	0	0	1	16256	6.15e-05	0	0	0	34592	0	0	0	0	10080		0	0	0	18394		0	0	0	21630		0	0	0	113768		0	0	0	6140		0
7	127894580	rs780990529	C	A	ENST00000308868.4	p.Pro90Thr	p.Pro90Thr	c.268C>A	missense_variant		1	251464	0.0000039767123723475325	0	0	0	16256	0	0	0	0	34592	0	0	0	0	10080		0	0	0	18394		0	0	0	21620		0	0	1	113766	8.79e-06	0	0	0	6140		0
7	127894592	rs17151919	G	A	ENST00000308868.4	p.Val94Met	p.Val94Met	c.280G>A	missense_variant	Benign/Likely benign	2377	282856	0.008403569307350736	105	0	2099	24958	0.0841013	104	0	161	35440	0.00454289	1	0	27	10370	0.00260366	0	0	0	19954		0	0	0	25106		0	0	53	129184	0.000410268	0	0	28	7228	0.00387382	0
7	127894596	rs1226851396	T	A	ENST00000308868.4	p.Ile95Asn	p.Ile95Asn	c.284T>A	missense_variant		1	31372	0.00003187555782226189	0	0	0	8704	0	0	0	0	846	0	0	0	0	290		0	0	0	1556		0	0	0	3476		0	0	1	15412	6.49e-05	0	0	0	1088		0
7	127894610	rs724159998	G	A	ENST00000308868.4	p.Asp100Asn	p.Asp100Asn	c.298G>A	missense_variant		1	251472	0.000003976585862441942	0	0	0	16254	0	0	0	0	34592	0	0	0	0	10080		0	0	0	18394		0	0	0	21634		0	0	1	113762	8.79e-06	0	0	0	6140		0
7	127894621	rs28954113	C	A	ENST00000308868.4	p.Asn103Lys	p.Asn103Lys	c.309C>A	missense_variant		6	282858	0.00002121205693316081	0	0	0	24958	0	0	0	0	35438	0	0	0	0	10370		0	0	0	19954		0	0	0	25116		0	0	5	129178	3.87e-05	0	0	1	7228	0.000138351	0
7	127894631	rs779227922	C	G	ENST00000308868.4	p.Leu107Val	p.Leu107Val	c.319C>G	missense_variant		1	251476	0.000003976522610507564	0	0	0	16256	0	0	0	1	34592	2.89e-05	0	0	0	10080		0	0	0	18394		0	0	0	21638		0	0	0	113760		0	0	0	6140		0
7	127894639	rs758826659	C	A	ENST00000308868.4	p.His109Gln	p.His109Gln	c.327C>A	missense_variant		1	251470	0.0000039766174891637175	0	0	0	16256	0	0	0	0	34592	0	0	0	0	10080		0	0	0	18394		0	0	0	21636		0	0	0	113756		0	0	0	6140		0
7	127894640	rs1800564	G	A	ENST00000308868.4	p.Val110Met	p.Val110Met	c.328G>A	missense_variant		43	282852	0.00015202296607413063	0	0	0	24970	0	0	0	2	35440	5.64e-05	0	0	0	10370		0	0	3	19954	0.000150346	0	0	9	25104	0.000358509	0	0	25	129170	0.000193543	0	0	2	7228	0.000276702	0
7	127894640	rs1800564	G	T	ENST00000308868.4	p.Val110Leu	p.Val110Leu	c.328G>T	missense_variant		1	251460	0.000003976775630318937	0	0	0	16256	0	0	0	0	34592	0	0	0	0	10080		0	0	0	18394		0	0	0	21630		0	0	1	113752	8.79e-06	0	0	0	6140		0
7	127894647	rs1211502716	C	T	ENST00000308868.4	p.Ala112Val	p.Ala112Val	c.335C>T	missense_variant		1	251462	0.0000039767440010816745	0	0	0	16256	0	0	0	0	34592	0	0	0	0	10080		0	0	0	18394		0	0	0	21628		0	0	1	113756	8.79e-06	0	0	0	6140		0
7	127894649	rs1484913857	T	C	ENST00000308868.4	p.Phe113Leu	p.Phe113Leu	c.337T>C	missense_variant		1	251462	0.0000039767440010816745	0	0	0	16256	0	0	0	0	34590	0	0	0	0	10080		0	0	1	18394	5.44e-05	0	0	0	21634		0	0	0	113752		0	0	0	6140		0
7	127894655	rs201114917	A	G	ENST00000308868.4	p.Lys115Glu	p.Lys115Glu	c.343A>G	missense_variant		1	251446	0.0000039769970490681895	0	0	0	16256	0	0	0	0	34592	0	0	0	0	10080		0	0	1	18394	5.44e-05	0	0	0	21622		0	0	0	113746		0	0	0	6140		0
7	127894664	rs1184373712	C	T	ENST00000308868.4	p.His118Tyr	p.His118Tyr	c.352C>T	missense_variant		1	251448	0.000003976965416308739	0	0	0	16256	0	0	0	0	34592	0	0	0	0	10080		0	0	0	18394		0	0	0	21630		0	0	0	113740		0	0	0	6140		0
7	127894679	rs200202828	A	G	ENST00000308868.4	p.Ser123Gly	p.Ser123Gly	c.367A>G	missense_variant		4	251380	0.000015912164850027847	0	0	0	16240	0	0	0	0	34590	0	0	0	0	10074		0	0	0	18394		0	0	0	21634		0	0	4	113692	3.52e-05	0	0	0	6140		0
7	127894688	rs1325640667	G	C	ENST00000308868.4	p.Glu126Gln	p.Glu126Gln	c.376G>C	missense_variant		1	251324	0.0000039789275994334005	0	0	0	16246	0	0	0	0	34588	0	0	0	0	10074		0	0	0	18394		0	0	0	21610		0	0	0	113658		0	0	0	6138		0
7	127894692	rs773031071	C	T	ENST00000308868.4	p.Thr127Ile	p.Thr127Ile	c.380C>T	missense_variant		2	31362	0.00006377144314775843	0	0	1	8704	0.00011489	0	0	0	846	0	0	0	0	290		0	0	0	1558		0	0	0	3472		0	0	0	15404		0	0	1	1088	0.000919118	0
7	127894699	rs760494076	C	G	ENST00000308868.4	p.Asp129Glu	p.Asp129Glu	c.387C>G	missense_variant		2	251206	0.000007961593274046002	0	0	0	16216	0	0	0	0	34578	0	0	0	0	10074		0	0	0	18394		0	0	0	21612		0	0	2	113584	1.76e-05	0	0	0	6132		0
7	127894700	rs1369849768	A	G	ENST00000308868.4	p.Ser130Gly	p.Ser130Gly	c.388A>G	missense_variant		1	251198	0.000003980923414995342	0	0	0	16210	0	0	0	0	34576	0	0	0	0	10074		0	0	0	18392		0	0	0	21614		0	0	0	113584		0	0	0	6132		0
7	127894704	rs1307773933	TG	T	ENST00000308868.4	p.Gly133ValfsTer15	p.Gly133ValfsTer15	c.398delG	frameshift_variant		7	251024	0.000027885779845751802	0	0	0	16176	0	0	0	0	34574	0	0	0	0	10072		0	0	0	18390		0	0	0	21554		0	0	0	113516		0	0	0	6128		0
7	127894704	rs1307773933	T	TG	ENST00000308868.4	p.Val134CysfsTer38	p.Val134CysfsTer38	c.398dupG	frameshift_variant		1	31368	0.00003187962254526906	0	0	0	8702	0	0	0	0	848	0	0	0	0	290		0	0	0	1560		0	0	0	3474		0	0	1	15408	6.49e-05	0	0	0	1086		0
7	127894706	rs200343690	G	C	ENST00000308868.4	p.Gly132Arg	p.Gly132Arg	c.394G>C	missense_variant		2	282308	0.0000070844609433668195	0	0	0	24886	0	0	0	0	35424	0	0	0	0	10362		0	0	0	19948		0	0	0	25010		0	0	2	128866	1.55e-05	0	0	0	7212		0
7	127894710	rs759465484	G	T	ENST00000308868.4	p.Gly133Val	p.Gly133Val	c.398G>T	missense_variant		1	251048	0.000003983301998024282	0	0	0	16200	0	0	0	1	34576	2.89e-05	0	0	0	10068		0	0	0	18390		0	0	0	21580		0	0	0	113492		0	0	0	6128		0
7	127894715	rs1478070295	C	A	ENST00000308868.4	p.Leu135Met	p.Leu135Met	c.403C>A	missense_variant		1	250894	0.00000398574696883943	0	0	0	16160	0	0	0	0	34574	0	0	0	0	10064		0	0	0	18380		0	0	0	21568		0	0	1	113408	8.82e-06	0	0	0	6126		0
7	127894721	rs759018010	G	T	ENST00000308868.4	p.Ala137Ser	p.Ala137Ser	c.409G>T	missense_variant		1	250784	0.000003987495215005742	0	0	0	16150	0	0	0	0	34574	0	0	0	0	10062		0	0	0	18380		0	0	0	21536		0	0	0	113342		0	0	0	6126		0
7	127894721	rs759018010	G	A	ENST00000308868.4	p.Ala137Thr	p.Ala137Thr	c.409G>A	missense_variant		3	250784	0.000011962485645017226	0	0	0	16150	0	0	0	0	34574	0	0	0	0	10062		0	0	3	18380	0.000163221	0	0	0	21536		0	0	0	113342		0	0	0	6126		0
7	127894727	rs1392712935	G	T	ENST00000308868.4	p.Gly139Cys	p.Gly139Cys	c.415G>T	missense_variant		1	250706	0.000003988735810072356	0	0	0	16118	0	0	0	0	34576	0	0	0	0	10060		0	0	0	18376		0	0	0	21518		0	0	1	113322	8.82e-06	0	0	0	6124		0
7	127894727	rs1392712935	G	C	ENST00000308868.4	p.Gly139Arg	p.Gly139Arg	c.415G>C	missense_variant		1	31392	0.000031855249745158005	0	0	0	8708	0	0	0	0	848	0	0	0	0	290		0	0	1	1560	0.000641026	0	0	0	3476		0	0	0	15422		0	0	0	1088		0
7	127894765	rs367606905	G	C	ENST00000308868.4	p.Gln151His	p.Gln151His	c.453G>C	missense_variant		1	249526	0.000004007598406578873	0	0	0	15888	0	0	0	0	34546	0	0	0	0	10040		0	0	1	18350	5.45e-05	0	0	0	21054		0	0	0	112942		0	0	0	6102		0
7	127894766	rs757709363	G	C	ENST00000308868.4	p.Gly152Arg	p.Gly152Arg	c.454G>C	missense_variant		2	249472	0.00000801693175987686	0	0	0	15868	0	0	0	0	34546	0	0	0	0	10032		0	0	2	18346	0.000109016	0	0	0	21052		0	0	0	112924		0	0	0	6098		0
7	127894767	rs779508377	G	A	ENST00000308868.4	p.Gly152Glu	p.Gly152Glu	c.455G>A	missense_variant		1	249222	0.000004012486859105536	0	0	0	15818	0	0	0	0	34530	0	0	0	0	10032		0	0	0	18344		0	0	0	20974		0	0	1	112820	8.86e-06	0	0	0	6098		0
7	127894778	rs754432094	G	A	ENST00000308868.4	p.Asp156Asn	p.Asp156Asn	c.466G>A	missense_variant		3	248792	0.000012058265539084858	0	0	0	15820	0	0	0	2	34544	5.79e-05	0	0	0	10022		0	0	0	18336		0	0	0	20638		0	0	0	112738		0	0	0	6096		0
7	127894792	rs75506045	G	C	ENST00000308868.4	p.Gln160His	p.Gln160His	c.480G>C	missense_variant		4	246362	0.000016236270204008736	0	0	0	15228	0	0	0	0	34504	0	0	0	0	9990		0	0	4	18294	0.000218651	0	0	0	19728		0	0	0	111972		0	0	0	6070		0
7	127894796	rs191666811	G	A	ENST00000308868.4	p.Asp162Asn	p.Asp162Asn	c.484G>A	missense_variant		1	245784	0.0000040686130911694824	0	0	0	15138	0	0	0	0	34506	0	0	0	0	9988		0	0	1	18290	5.47e-05	0	0	0	19406		0	0	0	111814		0	0	0	6056		0
7	127894800	rs199506740	T	G	ENST00000308868.4	p.Leu163Arg	p.Leu163Arg	c.488T>G	missense_variant		8	276780	0.000028903822530529664	0	0	1	23808	4.2e-05	0	0	0	35352	0	0	0	0	10272		0	0	0	19846		0	0	0	22620		0	0	7	127156	5.51e-05	0	0	0	7148		0
7	127894802	rs770761500	A	C	ENST00000308868.4	p.Ser164Arg	p.Ser164Arg	c.490A>C	missense_variant		1	245286	0.0000040768735272294384	0	0	0	15148	0	0	0	0	34492	0	0	0	0	9976		0	0	0	18282		0	0	0	19000		0	0	0	111742		0	0	0	6060		0
7	127894802	rs770761500	AG	A	ENST00000308868.4	p.Ser164ThrfsTer30	p.Ser164ThrfsTer30	c.491delG	frameshift_variant		1	245286	0.0000040768735272294384	0	0	0	15148	0	0	0	0	34492	0	0	0	0	9976		0	0	0	18282		0	0	0	19000		0	0	1	111742	8.95e-06	0	0	0	6060		0
7	127894805	rs1468690969	C	T	ENST00000308868.4	p.Pro165Ser	p.Pro165Ser	c.493C>T	missense_variant		1	244970	0.0000040821325060211456	0	0	0	15184	0	0	0	0	34490	0	0	0	0	9984		0	0	0	18278		0	0	0	18638		0	0	0	111754		0	0	0	6062		0
7	127894808	rs759854910	G	C	ENST00000308868.4	p.Gly166Arg	p.Gly166Arg	c.496G>C	missense_variant	Uncertain significance	5	275870	0.000018124478921231013	0	0	0	23934	0	0	0	0	35336	0	0	0	0	10268		0	0	0	19824		0	0	0	21672		0	0	5	127104	3.93e-05	0	0	0	7152		0
7	127894808	rs759854910	G	A	ENST00000308868.4	p.Gly166Arg	p.Gly166Arg	c.496G>A	missense_variant		1	244528	0.000004089511221618792	0	0	0	15232	0	0	0	0	34488	0	0	0	0	9978		0	0	0	18266		0	0	0	18200		0	0	1	111718	8.95e-06	0	0	0	6066		0
7	127894809	rs1458700374	G	C	ENST00000308868.4	p.Gly166Ala	p.Gly166Ala	c.497G>C	missense_variant		1	244640	0.000004087638979725311	0	0	0	15304	0	0	0	0	34490	0	0	0	0	9978		0	0	0	18262		0	0	0	18220		0	0	1	111742	8.95e-06	0	0	0	6064		0
[truncated: 6 more columns]
